# Supplementary material for: Ten New Dammarane-Type Saponins with Hypolipidemia Activity from a Functional Herbal Tea—Gynostemma pentaphyllum
Source: Molecules. 2020 Aug 15;25(16):3737. doi: 10.3390/molecules25163737 (PMC7464191; doi:10.3390/molecules25163737)
Supplement: Supplementary file 1 [file molecules-25-03737-s001.zip]

Archive with 14 entries (12 files):
- Supporting Information2020.08.06/
- Supporting Information2020.08.06/original data/
- Supporting Information2020.08.06/original data/Compound 1.mnova
- Supporting Information2020.08.06/original data/Compound 10.mnova
- Supporting Information2020.08.06/original data/Compound 11.mnova
- Supporting Information2020.08.06/original data/Compound 2.mnova
- Supporting Information2020.08.06/original data/Compound 3.mnova
- Supporting Information2020.08.06/original data/Compound 4.mnova
- Supporting Information2020.08.06/original data/Compound 5.mnova
- Supporting Information2020.08.06/original data/Compound 6.mnova
- Supporting Information2020.08.06/original data/Compound 7.mnova
- Supporting Information2020.08.06/original data/Compound 8.mnova
- Supporting Information2020.08.06/original data/Compound 9.mnova
- Supporting Information2020.08.06/Supporting Information.pdf
